# Supplementary material for: Blood disorders typically associated with renal transplantation
Source: Front Cell Dev Biol. 2015 Mar 19;3:18. doi: 10.3389/fcell.2015.00018 (PMC4365751; doi:10.3389/fcell.2015.00018)
Supplement: Supplementary file 1 [file Table1.XLSX]

## Sheet: Sheet1
Table 1. Blood disorders developed after renal transplantation
Blood disorder			Major cause	Pathogenetic mechanism	Incidence	Mortality	Clinical features	Treatment
Common disorder	PTA		Renal allograft dysfunction, immunosuppressive agents, viral infections	Bone marrow suppression, nephrotoxicity, erythroblastopenia	38-39%	0.18	Hb < 110 g/L, fatigue, weakness, shortness of breath, lightheadedness, palpitations	1) Tapering immunosuppressive therapy; 2) Treating promptly viral infections; 3) ESAs
	PTLD		Immunosuppressive agents, EBV infection	Bone marrow suppression, genetic or epigenetic alterations of cellular genes	20-30%	25-26%	General malaise, fever, weight loss, night sweats, lymphadenopathy, upper respiratory tract symptoms, mononucleosis infection, Hodgkin-type lymphomas	1)Tapering immunosuppressive therapy; 2)Immunomodulator agent (rituximab); 3)Anti‐EBV antibodies; 4)Antiviral therapy
	PTE		Over-production of EPO in the transplanted kidney, activation of RAS, endogenous androgens-induced erythropoiesis	Enhanced hematopoietic function of bone marrow and increased erythropoiesis	10-20%	1-2%	Hb >17g/dL and hematocrit >51%, malaise, headache, plethora, lethargy, dizziness and thromboembolism, hypertension	1)RAS inhibitors (ACE inhibitors and angiotensin II receptor antagonists); 2)Adenosine receptor antagonists; 3)5-HT2 receptor antagonists; 4)Intermittent venesection
	PTC	Leukopenia/Neutropenia	Immunosuppressive agents, viral infections, antibiotics, deficiencies of nutrients,	Bone marrow suppression	20-30%	6-7%	WBC < 3,000-4,000 cells/μL, neutrophils <1,500 cells/μL	1)Tapering immunosuppressive therapy; 2)Treatment with G-CSF; 3)Hematopoietic stem cell transplantation
		Thrombocytopenia	Immunosuppressant agents, viral infections, acute rejection episodes, deficiencies of folate and Vitamin B12	Bone marrow suppression	15-25%	21-28%	Total plateles < 50,000/μL, mild to serious bleeding, bruising, petechial, malaise, fatigue, general weakness	1)Tapering immunosuppressive therapy; 2)Corticosteroids; 3)Lithium carbonate or folate; 4)Platelet transfusion
		Pancytopenia	PVB19 infection, protozoan infection, immunosuppressant agents	Bone marrow suppression	20-30%	0.28	Hb <9 g/dL,TLC <4,000 / µL, platelet <100,000/ µL, bleeding, bruising, fatigue, shortness of breath, and weakness	1)Bone marrow stimulant drugs; 2)Blood transfusion; 3)Bone marrow transplant; 4)Hematopoietic stem cell replacement therapy
Uncommon disorder	HPS		Viral, bacteria or protozoan infections, immunosuppressant agents	Activation of Th-1 cells and the overproduction of cytokines caused by severe infection, abnormalities of CD8 + T cells and NK-cell cytotoxicity caused by immunosuppression.	0.004	0.53	Cytopaenia of two lines, hypertriglyceridaemia, hypofibrinogenaemia, hyperferritinaemia (>500 μg/L), haemophagocytosis, elevated soluble IL-2 receptor, decreased NK-cell activity, hepato-splenomegaly	1)Tapering immunosuppressive therapy; 2)Intravenous Medrol; 3)Anti-infection treatment; 4)Graft nephrectomy
	TMA		Immunosuppressant agents, acute antibody-mediated rejection	Microvascular endothelial injury, intravascular thrombi of aggregated platelets	0.006	0.44	Anemia (Hb < 10 g/dL), thrombocytopenia, increased lactate dehydrogenase, decreased haptoglobin, schistocytes	1)Tapering immunosuppressive therapy; 2)Plasma infusion or plasmapheresis; 3)Complement C5 inhibitor therapy; 4)Treatment with rituximab
	t-MDS		Immunosuppressant agents, chemotherapy agents	Bone marrow suppression (clonal expansion, chromosome abnormalities and epigenetic changes in DNA structure of the myeloid cells with DNA mismatch repair deficiency)	0.008	45-65%	Easy bruising, fatigue, weight loss, loss of appetite, petechiae, fever, frequent infections, weakness, shortness of breath	1)Tapering immunosuppressive therapy; 2)DNA methyltransferase inhibitors; 3)blood product transfusion; 4)Iron chelators; 5)Hematopoeitic growth factors
	t-AML		Immunosuppressant agents, chemotherapy agents	Bone marrow suppression (clonal expansion, chromosome abnormalities and epigenetic changes in DNA structure of the myeloid cells with DNA mismatch repair deficiency)	0.009	60-75%	Fatigue, fever, shortness of breath, easy bruising and bleeding, petechiae, bone and joint pain, and persistent or frequent infections	1)Tapering immunosuppressive therapy; 2)DNA methyltransferase inhibitors; 3)Threatment with Ara-C and anthracylines; 4)Combination immunotherapy with INN and IL-2; 5)Hematopoietic stem cell transplantation
